# Supplementary material for: Biological characterization, sequence type distribution and drug resistance profiling of Mycoplasma hyorhinis field isolates from pigs in Chongqing, China
Source: Front Vet Sci. 2026 Jan 30;13:1732762. doi: 10.3389/fvets.2026.1732762 (PMC12902949; doi:10.3389/fvets.2026.1732762)
Supplement: Supplementary Table S2 — Antimicrobials and Chinese herbal monomers used in this study. [file Table_2.xlsx]

## Sheet: Sheet1
TABLE S3. In vitro susceptibility to antimicrobials and Chinese herbal monomers and the molecular characterization of QRDRs, domains II and V of the 23S rRNA
Isolate	MIC value																											Resistance-related gene/proteins
	Aminoglycosides				Tetracyclines		Amphenicols	Macrolides				Lincosamides	pleuromutilin	Fluoroquinolones		Chinese herbal monomer												QRDRs				23S rRNA
	Kanamycin	Gentamicin	Amikacin	Apramycin	Chlortetracycline	Doxycycline	Florfenicol	Erythromycin	Tylosin	Tylvalosin	Tilmicosin	Lincomycin	Tiamulin	Enrofloxacin	Ciprofloxacin	Berberine hydrochloride	Allicin	Gingerenone A	Baicalin	Trans-cinnamic acid	Cinnamaldehyde	Gallic acid	Glycyrrhizic acid	Quercetin	Curcumin	Sodium houttuyfonate	Ferulic acid	GyrA	GyrB	ParC	ParE	domains II	domains V
BTS07	0.5	2	4	2	0.5	≤ 0.25	0.5	32	≤ 0.25	≤ 0.25	32	32	≤ 0.25	1	≤ 0.25	1	16	32	128	128	128	≥ 256	128	128	≥ 256	≥ 256	128	I62S
CQ001	≤ 0.25	4	16	4	4	≤ 0.25	1	64	≤ 0.25	≤ 0.25	2	1	≤ 0.25	4	1	4	32	32	128	64	128	128	128	128	64	128	128	I62S
CQ002	4	4	16	4	2	0.5	0.5	64	≤ 0.25	≤ 0.25	0.5	0.5	≤ 0.25	0.5	≤ 0.25	8	32	32	128	64	128	128	128	128	64	128	128	I62S	NAa		E366D
CQ003	≤ 0.25	2	16	2	4	≤ 0.25	2	64	32	0.5	32	64	≤ 0.25	1	1	2	32	64	128	128	128	≥ 256	128	128	≥ 256	128	≥ 256	I62S					A1553G
CQ004	0.5	2	16	2	4	0.5	2	64	64	1	64	64	≤ 0.25	4	1	4	32	16	128	32	128	128	128	128	≥ 256	128	128	I62S	NA				A1553G
CQ005	2	4	32	8	0.5	0.5	1	64	≤ 0.25	≤ 0.25	0.5	1	≤ 0.25	2	1	4	32	64	64	64	≥ 256	≥ 256	128	128	≥ 256	128	≥ 256	I62S	NA	NA	N291K, E366D
CQ006	4	8	32	16	0.5	0.5	0.5	64	32	4	64	64	≤ 0.25	2	0.5	8	16	32	128	64	64	128	64	64	128	64	128	I62S			E366D		A1553G
CQ007	≤ 0.25	4	32	4	1	≤ 0.25	0.5	32	≤ 0.25	≤ 0.25	0.5	0.5	≤ 0.25	1	≤ 0.25	4	16	16	128	32	128	128	64	64	64	128	128	I62S	NA
CQ008	≤ 0.25	2	16	4	4	≤ 0.25	0.5	64	≤ 0.25	≤ 0.25	1	≤ 0.25	≤ 0.25	1	≤ 0.25	4	16	16	128	32	128	128	128	128	128	128	≥ 256	I62S	NA
CQ009	2	4	16	4	2	0.5	0.5	64	≤ 0.25	≤ 0.25	0.5	0.5	≤ 0.25	1	≤ 0.25	8	16	32	128	32	128	64	128	128	128	128	≥ 256	I62S	NA
CQ010	2	0.5	16	1	4	0.5	0.5	64	≤ 0.25	≤ 0.25	32	1	≤ 0.25	4	0.5	1	16	32	128	64	128	128	128	128	128	128	128	I62S	NA
CQ011	2	4	16	2	0.5	≤ 0.25	0.5	64	≤ 0.25	≤ 0.25	0.5	1	≤ 0.25	2	0.5	4	32	32	128	32	128	128	128	128	≥ 256	≥ 256	128	I62S	NA
CQ012	4	4	32	16	2	≤ 0.25	1	64	32	8	64	1	≤ 0.25	1	0.5	8	32	128	64	128	128	128	128	128	≥ 256	128	128	I62S	NA		E366D		A1553G
CQ013	1	1	32	2	4	0.5	0.5	64	1	≤ 0.25	32	2	≤ 0.25	4	2	4	16	32	128	64	64	64	64	64	128	128	128	I62S	NA	NA			C2014T
CQ014	2	0.5	2	2	2	≤ 0.25	0.5	≥ 128	64	4	64	32	≤ 0.25	1	≤ 0.25	4	16	32	128	64	128	128	128	128	128	128	≥ 256	I62S	NA	I92V			A1553G
CQ015	1	0.5	2	1	4	≤ 0.25	0.5	64	32	2	64	64	≤ 0.25	0.5	≤ 0.25	1	64	128	64	≥ 256	128	≥ 256	128	128	128	128	≥ 256	I62S	NA	NA			A1553G
CQ016	0.5	≤ 0.25	4	1	2	≤ 0.25	0.5	≥ 128	64	2	64	8	≤ 0.25	1	≤ 0.25	1	32	32	128	32	128	128	128	64	64	128	128	I62S	NA	I92V			A1553G
CQ017	2	2	32	4	8	1	0.5	64	≤ 0.25	8	64	≥ 128	≤ 0.25	1	≤ 0.25	2	32	64	128	128	128	≥ 256	128	128	128	128	128	I62S	NA	NA	E366D		A1553G
CQ018	2	≤ 0.25	2	2	0.5	≤ 0.25	0.5	≥ 128	64	2	64	64	≤ 0.25	0.5	≤ 0.25	2	32	32	128	64	≥ 256	128	128	128	≥ 256	128	≥ 256	I62S		I92V			A1553G
CQ019	2	0.5	16	16	0.5	≤ 0.25	2	≥ 128	32	8	64	≥ 128	≤ 0.25	0.5	0.5	2	64	64	128	128	≥ 256	128	128	128	128	≥ 256	128	I62S			E366D		A1553G
CQ020	≤ 0.25	≤ 0.25	1	1	4	0.5	1	≥ 128	≥ 128	4	≥ 128	≥ 128	≤ 0.25	1	≤ 0.25	4	16	128	128	128	128	≥ 256	128	128	128	128	≥ 256	I62S		I92V			A1553G
CQ021	1	2	2	2	4	0.5	0.5	≥ 128	16	≤ 0.25	32	2	≤ 0.25	0.5	≤ 0.25	4	16	128	64	≥ 256	64	128	128	128	64	128	≥ 256	I62S	NA				A1553G
CQ022	1	0.5	4	2	4	0.5	0.5	≥ 128	64	2	64	≥ 128	≤ 0.25	1	≤ 0.25	4	16	64	128	128	64	64	128	64	64	128	128	I62S					A1553G
CQ023	2	1	16	4	2	≤ 0.25	0.5	32	≤ 0.25	≤ 0.25	≤ 0.25	≤ 0.25	≤ 0.25	0.5	≤ 0.25	2	64	64	128	128	128	128	128	128	≥ 256	≥ 256	≥ 256	I62S	NA
CQ024	4	2	64	16	1	≤ 0.25	0.5	64	≤ 0.25	≤ 0.25	0.5	≤ 0.25	≤ 0.25	1	≤ 0.25	2	64	128	128	128	128	128	> 256	128	≥ 256	≥ 256	≥ 256	I62S	NA	NA	E366D
CQ025	4	1	32	4	1	≤ 0.25	0.5	64	≤ 0.25	≤ 0.25	≤ 0.25	≤ 0.25	≤ 0.25	1	≤ 0.25	4	64	32	128	64	128	128	128	128	≥ 256	≥ 256	128	I62S	NA
CQ026	2	0.5	4	2	1	≤ 0.25	0.5	64	≤ 0.25	≤ 0.25	0.5	≤ 0.25	≤ 0.25	0.5	≤ 0.25	4	64	64	128	128	≥ 256	128	128	128	128	128	≥ 256	I62S	NA
CQ027	≤ 0.25	≤ 0.25	2	0.5	1	≤ 0.25	0.5	≥ 128	64	2	64	≥ 128	≤ 0.25	0.5	≤ 0.25	1	64	128	128	≥ 256	128	≥ 256	≥ 256	≥ 256	≥ 256	≥ 256	128	I62S		I92V			A1553G
CQ028	0.5	0.5	8	4	8	0.5	1	≥ 128	≥ 128	8	≥ 128	≥ 128	≤ 0.25	1	≤ 0.25	4	32	64	128	128	128	128	128	128	128	128	> 256	I62S	NA				A1553G
Range	≤ 0.25‒4	≤ 0.25‒8	1‒64	0.5‒16	0.5‒8	≤ 0.25‒1	0.5‒2	32‒≥ 128	≤ 0.25- ≥ 128	≤ 0.25‒8	≤ 0.25‒≥ 128	≤ 0.25‒≥ 128	≤ 0.25	0.5‒4	≤ 0.25‒2	1‒8	16‒64	16‒128	64‒128	32‒≥ 256	64‒≥ 256	64‒≥ 256	64‒≥ 256	64‒≥ 256	64‒≥ 256	64‒≥ 256	128‒≥ 256
MIC50	2	2	16	2	2	≤ 0.25	0.5	64	1	0.5	32	2	≤ 0.25	1	≤ 0.25	4	32	32	128	64	128	128	128	128	128	128	128
MIC90	4	4	32	16	4	0.5	2	≥ 128	64	8	64	≥ 128	≤ 0.25	4	1	8	64	128	128	≥ 256	≥ 256	≥ 256	128	128	≥ 256	≥ 256	≥ 256
acould not be apmlified.
